# Supplementary material for: Prediction of menstrual patterns and analysis of adverse effects for hysteroscopic endometrial polypectomy combined with LNG-IUS treatment: a single-center retrospective cohort study
Source: Eur J Med Res. 2026 Jan 5;31:195. doi: 10.1186/s40001-025-03776-w (PMC12870506; doi:10.1186/s40001-025-03776-w)
Supplement: Supplementary file 1 — Additional file 1 [file 40001_2025_3776_MOESM1_ESM.xlsx]

## Sheet: TableS1
			TableS1:The distribution of continuous variables
			Variables	Shapiro-Wilk Statistic	P-value	Normality Test
			Age	0.9799	0.0068	p ≤ 0.05
			Maximum polyp diameter	0.9042	0
			Endometrial thickness	0.9764	0.0023

## Sheet: TableS2
			TableS2:Multivariate logistic regression analysis of IUBP duration after introducing interaction terms of significant variables
			Model	Variable	Estimate	Std. Error	z value	P value
			Interaction Model	Intercept	-9.441	1.814	-5.205	＜0.001
				Maximum Polyp Diameter (mm)	0.052	0.09	0.575	0.565
				Endometrial Thickness (mm)	0.577	0.148	3.896	＜0.001
				Maximum Polyp Diameter × Endometrial Thickness	0.014	0.009	1.558	0.119
