# Supplementary material for: Prediction of menstrual patterns and analysis of adverse effects for hysteroscopic endometrial polypectomy combined with LNG-IUS treatment: a single-center retrospective cohort study
Source: Eur J Med Res. 2026 Jan 5;31:195. doi: 10.1186/s40001-025-03776-w (PMC12870506; doi:10.1186/s40001-025-03776-w)
Supplement: Supplementary file 3 — Additional file 3 [file 40001_2025_3776_MOESM3_ESM.xlsx]

## Sheet: data
No.	Name	Age	LNG-IUS Placement timing	Maximum polyp diameter（mm）	Number of Polyps	Preoperative endometrial thickness (mm)	IUBP duration	Amenorrhea	LNG-IUS displacement	Coital bleeding	Pelvic pain
1	###	48	0	12	1	9	1	1	0	0	0
2	###	51	0	25	0	10	1	1	0	0	1
3	###	50	0	10	1	13	1	1	0	0	1
4	###	45	0	8	0	12	1	1	0	0	0
5	###	47	0	10	0	10	1	1	0	0	0
6	###	42	1	16	0	10	1	1	0	0	0
7	###	44	0	5	1	9	1	1	1	0	0
8	###	28	0	8	1	8	1	1	0	0	1
9	###	47	0	8	1	11	1	1	0	0	0
10	###	38	1	10	0	9	1	1	0	0	0
11	###	51	1	5	0	11	1	1	0	0	0
12	###	44	1	9	0	12	1	1	0	1	0
13	###	48	1	6	0	10	1	1	0	0	0
14	###	51	0	15	1	4	1	1	0	0	0
15	###	49	1	15	1	10	1	1	0	0	0
16	###	40	0	8	1	9	1	1	0	0	0
17	###	41	0	10	0	7	1	1	0	0	0
18	###	43	0	10	1	12	1	1	0	0	0
19	###	40	0	6	1	11	1	1	0	0	0
20	###	38	0	8	1	10	1	1	1	0	0
21	###	39	1	5	1	13	1	1	0	0	0
22	###	45	1	20	1	12	1	1	0	1	0
23	###	47	1	7	1	13	1	1	1	0	0
24	###	41	0	10	1	12	1	1	0	0	0
25	###	46	0	2	0	3	1	1	0	0	0
26	###	23	1	15	1	14	2	1	0	0	0
27	###	39	0	10	1	16	2	1	0	0	1
28	###	45	1	21	0	9	2	1	0	0	1
29	###	46	1	20	0	10	2	1	0	0	0
30	###	36	1	13	0	10	1	1	0	1	1
31	###	45	0	12	0	6	1	1	0	0	0
32	###	35	0	10	0	10	1	1	0	0	0
33	###	31	1	15	1	9	2	1	0	0	1
34	###	47	0	5	0	12	2	1	0	0	0
35	###	51	1	22	0	14	2	1	0	1	0
36	###	39	1	12	1	10	2	1	0	0	0
37	###	44	1	15	0	15	2	1	0	0	0
38	###	35	0	8	0	14	2	1	0	0	0
39	###	45	0	15	1	15	2	1	0	1	0
40	###	52	1	20	1	9	2	1	0	0	0
41	###	38	0	26	1	9	2	1	0	0	0
42	###	36	1	10	1	11	2	1	0	0	0
43	###	35	0	10	0	12	2	1	0	0	0
44	###	45	0	5	1	16	2	1	1	0	1
45	###	35	0	8	1	12	1	0	0	0	0
46	###	45	1	10	0	9	1	0	0	0	0
47	###	33	1	10	1	8	1	0	0	0	0
48	###	41	1	9	0	12	1	0	0	0	1
49	###	49	0	7	1	13	1	0	0	1	0
50	###	34	0	12	1	7	1	0	1	0	0
51	###	44	0	2	0	10	1	0	0	0	0
52	###	50	0	30	0	4	1	0	0	0	0
53	###	44	1	15	1	14	2	0	0	0	0
54	###	47	0	20	0	8	2	0	0	0	0
55	###	40	0	10	0	22	2	0	0	1	1
56	###	26	1	10	0	14	2	0	1	1	1
57	###	22	1	6	0	13	2	0	0	1	1
58	###	28	1	18	1	12	2	0	1	0	1
59	###	33	0	25	0	15	2	0	0	0	0
60	###	47	1	18	1	18	2	0	0	0	0
61	###	34	0	20	1	13	2	0	0	1	0
62	###	46	0	6	1	18	2	0	0	0	1
63	###	37	1	20	1	13	2	0	0	0	1
64	###	42	1	20	0	10	2	0	0	0	1
65	###	45	1	15	0	16	2	0	0	0	0
66	###	41	1	12	1	18	2	0	0	0	0
67	###	47	0	6	0	17	2	0	0	0	0
68	###	38	0	5	0	9	1	0	0	0	0
69	###	43	1	10	1	11	1	0	0	0	0
70	###	36	0	8	1	9	1	0	1	1	0
71	###	35	0	5	1	10	1	0	0	1	0
72	###	41	1	10	0	7	1	0	0	0	0
73	###	40	0	5	1	10	1	0	0	0	0
74	###	49	1	20	0	8	1	0	0	0	0
75	###	37	0	10	0	6	1	0	0	0	0
76	###	35	1	9	1	13	1	0	0	0	1
77	###	34	1	11	1	12	1	0	1	0	1
78	###	35	1	15	1	8	1	0	0	0	0
79	###	45	1	12	0	8	1	0	0	0	0
80	###	34	0	10	1	10	1	0	1	0	0
81	###	30	1	20	0	8	1	0	1	0	1
82	###	33	1	4	1	13	1	0	0	1	1
83	###	35	0	15	1	8	1	0	0	0	0
84	###	30	1	16	0	5	1	0	1	0	0
85	###	38	0	8	1	14	1	0	1	1	1
86	###	25	0	8	0	8	1	0	0	0	0
87	###	37	0	15	1	6	1	0	0	0	1
88	###	35	0	6	1	8	1	0	0	0	0
89	###	37	1	50	0	5	1	0	0	0	0
90	###	28	0	12	1	8	1	0	0	0	1
91	###	33	1	6	0	9	1	0	0	0	0
92	###	32	1	5	0	13	1	0	0	0	0
93	###	43	0	8	0	12	1	0	0	1	0
94	###	34	1	12	1	8	1	0	0	1	1
95	###	46	1	11	0	13	1	0	0	0	0
96	###	40	1	5	0	9	1	0	0	0	0
97	###	37	1	10	1	6	1	0	0	0	0
98	###	44	1	10	1	13	1	0	0	0	0
99	###	45	0	15	0	10	1	0	0	0	1
100	###	47	1	14	0	10	1	0	0	0	1
101	###	36	0	2	1	8	1	0	0	1	1
102	###	40	1	10	1	11	1	0	0	0	0
103	###	41	0	5	1	11	1	0	0	1	0
104	###	31	1	4	1	8	1	0	0	0	0
105	###	49	0	10	0	8	1	0	0	0	0
106	###	36	0	7	0	10	1	0	0	0	0
107	###	33	1	5	0	9	1	0	0	0	0
108	###	30	1	7	1	9	1	0	0	0	0
109	###	38	1	15	0	12	1	0	0	0	0
110	###	45	0	12	0	14	1	0	1	0	0
111	###	28	0	16	0	9	1	0	0	1	0
112	###	40	1	8	1	10	1	0	0	0	0
113	###	43	1	20	0	7	1	0	1	1	0
114	###	36	0	10	0	8	1	0	0	0	0
115	###	25	0	8	1	8	1	0	0	0	1
116	###	39	1	7	1	9	1	0	0	0	0
117	###	51	0	12	0	5	1	0	0	0	1
118	###	28	0	8	1	9	1	0	0	1	0
119	###	47	1	15	1	10	1	0	0	0	0
120	###	39	1	7	0	10	1	0	0	0	0
121	###	39	1	16	1	12	1	0	0	0	0
122	###	37	1	4	0	10	1	0	0	1	0
123	###	41	0	10	1	11	1	0	0	1	1
124	###	22	0	12	1	15	1	0	0	0	0
125	###	33	0	11	0	14	1	0	0	0	1
126	###	42	1	4	0	9	1	0	0	0	0
127	###	37	0	8	0	11	1	0	0	0	0
128	###	38	0	13	0	9	1	0	0	1	1
129	###	48	0	5	1	10	1	0	0	1	1
130	###	27	0	12	1	9	1	0	0	0	0
131	###	49	0	25	0	8	1	0	0	0	0
132	###	43	1	16	1	10	1	0	0	0	0
133	###	50	0	20	0	7	1	0	0	1	0
134	###	42	1	13	0	10	1	0	0	0	0
135	###	40	1	15	0	13	1	0	0	1	1
136	###	35	0	12	1	9	1	0	0	0	0
137	###	45	1	8	0	12	1	0	0	0	0
138	###	43	0	20	1	15	2	0	0	0	0
139	###	46	1	10	1	10	2	0	0	0	0
140	###	39	0	6	1	10	2	0	0	0	1
141	###	34	0	14	1	13	2	0	0	0	1
142	###	44	1	15	1	9	2	0	0	0	0
143	###	36	1	15	0	14	2	0	0	0	1
144	###	34	1	15	1	13	2	0	0	0	0
145	###	41	1	15	0	13	2	0	0	0	0
146	###	41	1	20	0	13	2	0	0	1	1
147	###	38	0	24	0	10	2	0	0	0	0
148	###	39	1	20	1	10	2	0	0	0	1
149	###	25	0	20	1	9	2	0	0	0	1
150	###	48	0	8	1	17	2	0	0	0	0
151	###	31	0	6	0	10	2	0	0	0	1
152	###	39	0	12	1	14	2	0	0	0	0
153	###	40	0	8	1	14	2	0	0	0	1
154	###	44	0	17	1	12	2	0	0	0	0
155	###	37	0	20	0	12	2	0	0	1	0
156	###	32	0	18	1	11	2	0	1	1	1
157	###	43	1	22	1	11	2	0	0	0	0
158	###	38	0	11	0	11	2	0	0	0	0
159	###	31	0	5	0	14	2	0	0	1	1
160	###	40	0	2	1	16	2	0	0	0	0
161	###	44	1	3	1	16	2	0	0	1	0
162	###	35	0	15	1	14	2	0	0	0	0
163	###	43	1	20	1	12	2	0	0	0	0
164	###	45	1	15	1	11	2	0	0	1	1
165	###	32	0	10	0	14	2	0	0	0	1
166	###	32	1	12	1	15	2	0	0	1	1
167	###	40	0	12	0	12	2	0	1	0	1
168	###	45	0	13	1	12	2	0	0	1	0
169	###	37	0	6	1	14	2	0	1	1	0
170	###	45	0	20	0	12	2	0	0	0	0
171	###	34	0	13	1	14	2	0	0	1	0
172	###	31	1	10	1	13	2	0	0	0	0
173	###	29	1	12	1	18	2	0	1	0	0
174	###	32	0	14	0	18	2	0	1	0	0
175	###	35	1	8	0	15	2	0	0	0	0
176	###	37	0	5	0	18	2	0	0	1	1
177	###	43	1	10	0	18	2	0	0	0	0
178	###	26	0	26	0	12	2	0	0	0	0
179	###	38	1	20	1	18	2	0	0	1	0
180	###	23	1	30	0	14	2	0	0	1	0
181	###	45	0	15	1	20	2	0	0	0	0
182	###	36	0	16	1	15	2	0	1	0	1
183	###	37	0	30	0	12	2	0	0	0	0
184	###	28	0	26	0	13	2	0	0	0	0
185	###	40	1	15	0	13	2	0	1	0	0
186	###	31	0	12	1	12	2	0	0	0	0
187	###	44	0	6	0	13	2	0	0	1	1
188	###	37	0	15	0	14	2	0	0	1	0
189	###	42	0	10	1	20	2	0	1	0	0
190	###	30	1	12	1	15	2	0	0	1	1
191	###	45	1	35	0	11	2	0	0	0	0
192	###	43	0	17	1	13	2	0	0	0	0
193	###	25	1	20	1	20	2	0	0	0	0
194	###	42	0	16	1	11	2	0	0	0	0
195	###	30	1	12	0	18	2	0	0	0	0

## Sheet: remark
Continuous Variable
Age
Maximum polyp diameter（mm）
Endometrial thickness（mm）
Categorical Variable
IUBP duration
≤3 months：1
＞3 months：2
LNG-IUS Placement timing
Intraoperative placement：1
Postoperative placement within 3 months：0
Number of Polyps
Single polyp：0
Multiple polyps：1
Amenorrhea
Yes：1
No：0
Polyp recurrence
Yes：1
No：0
Pelvic pain
Yes：1
No：0
Coital bleeding
Yes：1
No：0
LNG-IUS displacement
Yes：1
No：0
